# Supplementary material for: Food Pattern, Food Selectivity and Sensory Profile in Autism Spectrum Disorder: An Exploratory Analysis in Chilean Children
Source: Children (Basel). 2025 Nov 17;12(11):1560. doi: 10.3390/children12111560 (PMC12650929; doi:10.3390/children12111560)
Supplement: Supplementary file 1 [file children-12-01560-s001.zip]

Archive with 1 entries (1 files):
- children-3915509-supplementary.xlsx
