# Supplementary material for: Food Pattern, Food Selectivity and Sensory Profile in Autism Spectrum Disorder: An Exploratory Analysis in Chilean Children
Source: Children (Basel). 2025 Nov 17;12(11):1560. doi: 10.3390/children12111560 (PMC12650929; doi:10.3390/children12111560)
Supplement: Supplementary file 1 [file children-12-01560-s001.zip › children-3915509-supplementary.xlsx]

## Sheet: Sensory_Profile_Interpretation
SECCIONES SENSORIALES
	Mucho menos que los demás	Menos que los demás	Como los demás	Más que los demás	Mucho más que los demás	Interpretación
Auditivo	0-------2	3-------9	10-------22 ◆	23-------29	30-------40
Visual	0-------2	3-------6	7-------16 ◆	17-------20	21-------30
Tactil	0-------2	3-------8	9-------20	21-------26	27-------55 ◆
Movimiento	0-------2	3-------7	8-------18	19-------23 ◆	24-------40
Corporal	0	1-------4	5-------14 ◆	15-------18	19-------40
Oral	0	1-------8	9-------24	25-------32	33-------50 ◆
SECCIONES CONDUCTUALES
	Mucho menos que los demás	Menos que los demás	Como los demás	Más que los demás	Mucho más que los demás	Interpretación
Conductual	0-------2	3-------7	8-------19	20-------24	25-------45 ◆
Socioemocional	0-------3	4-------12	13-------30	31-------38	39-------70 ◆
Atencional	0-------2	3-------9	10-------23 ◆	24-------30	31-------50

## Sheet: Mann-U Effect
Domain	Mann–Whitney U	Z-value	r (effect size)	Interpretation	p-value
Auditory	198.5	−3.24	0.43	Moderate–large	0.0009
Visual	106.5	−4.13	0.55	Large	<0.0001
Tactile	100.0	−4.22	0.56	Large	<0.0001
Movement	141.0	−3.70	0.49	Moderate–large	<0.0001
Somatic	205.5	−3.16	0.42	Moderate	0.0014
Oral	114.0	−4.04	0.54	Large	<0.0001
Behavioral	146.5	−3.63	0.48	Moderate–large	<0.0001
Socio-emotional	157.5	−3.51	0.47	Moderate–large	<0.0001
Attentional	119.0	−3.98	0.53	Large	<0.0001
